# Supplementary material for: Cryochemical Production of Drug Nanoforms: Particle Size and Crystal Phase Control of the Antibacterial Medication 2,3-Quinoxalinedimethanol-1,4-dioxide (Dioxidine)
Source: Nanomaterials (Basel). 2021 Jun 17;11(6):1588. doi: 10.3390/nano11061588 (PMC8235636; doi:10.3390/nano11061588)
Supplement: Supplementary file 1 [file nanomaterials-11-01588-s001.zip]

Archive with 1 entries (1 files):
- nanomaterials-1258398-supplementary.pdf
